# Supplementary material for: Serum Interleukin 6, Controlling Nutritional Status (CONUT) Score and Phase Angle in Patients with Crohn’s Disease
Source: Nutrients. 2023 Apr 18;15(8):1953. doi: 10.3390/nu15081953 (PMC10146872; doi:10.3390/nu15081953)
Supplement: Supplementary file 1 [file nutrients-15-01953-s001.zip]

Archive with 1 entries (1 files):
- nutrients-2317570-supplementary.pdf
